# Supplementary material for: Stability of Monoclonal Antibodies as Solid Formulation for Auto-Injectors: A Pilot Study
Source: Pharmaceutics. 2023 Jul 30;15(8):2049. doi: 10.3390/pharmaceutics15082049 (PMC10459033; doi:10.3390/pharmaceutics15082049)
Supplement: Supplementary file 1 [file pharmaceutics-15-02049-s001.zip]

Archive with 1 entries (1 files):
- pharmaceutics-2502656-supplementary.pdf
